# Supplementary material for: Plant polycistronic precursors containing non-homologous microRNAs target transcripts encoding functionally related proteins
Source: Genome Biol. 2009 Dec 1;10(12):R136. doi: 10.1186/gb-2009-10-12-r136 (PMC2812943; doi:10.1186/gb-2009-10-12-r136)
Supplement: Additional data file 2 — Clustered miRNAs in Arabidopsis, rice and poplar genomes. [file gb-2009-10-12-r136-S2.XLS]

## Sheet: Legend
Complete list of clustered miRNAs in Arabidopsis, rice and poplar genomes.
Three sheets are provided depending on the threshold used to define miRNA clusters: < 1kb clusters, < 3 kb clusters, < 10 kb clusters. Each sheet contains Arabidopsis, poplar and rice miRNA clusters, and for each miRNA, the following is listed: loci ID, miRBase accession number, position of miRNA predicted hairpins (start and end) on the chromosome (in bp), strand encoding the miRNA (“+” or “-“),…

## Sheet: < 1 kb miRNA clusters
< 1 kb miRNA clusters ARABIDOPSIS										< 1 kb miRNA clusters POPLAR										< 1 kb miRNA clusters RICE
ID	Accession	Chromosome	Start	End	Strand	bp between miRNAs	Cluster Size (bp)	non homologous miRNA clusters		ID	Accession	Chromosome	Start	End	Strand	bp between miRNAs	Cluster Size (bp)	non homologous miRNA clusters		ID	Accession	Chromosome	Start	End	Strand	bp between miRNAs	Cluster Size (bp)	non homologous miRNA clusters
ath-MIR857	MI0005434	4	7878181	7878557	-	91	575			ptc-MIR482	MI0002397	LG_VIII	8092807	8092913	+	81	271			osa-MIR166k	MI0001107	2	32429134	32429260	-	45	289
ath-MIR397b	MI0001016	4	7878648	7878756	-					ptc-MIR1448	MI0007048	LG_VIII	8092994	8093078	+					osa-MIR166h	MI0001143	2	32429305	32429423	-
ath-MIR859	MI0005436	1	22153383	22153508	+	93	315			ptc-MIR166q	MI0002234	LG_VII	3394987	3395137	-	97	351			osa-MIR395g	MI0001031	4	31585570	31585655	-	56	1002
ath-MIR774	MI0005104	1	22153601	22153698	+					ptc-MIR166f	MI0002223	LG_VII	3395234	3395338	-					osa-MIR395f	MI0001043	4	31585711	31585792	-	57
																				osa-MIR395e	MI0001030	4	31585849	31585936	-	56
ath-MIR842	MI0005398	1	22580732	22580930	+	110	666			ptc-MIR169y	MI0002275	LG_V	2520551	2520673	+	99	327			osa-MIR395d	MI0001029	4	31585992	31586079	-	51
ath-MIR846	MI0005402	1	22581040	22581398	+					ptc-MIR169ac	MI0002248	LG_V	2520772	2520878	+					osa-MIR395c	MI0001041	4	31586130	31586218	-	53
																				osa-MIR395b	MI0001028	4	31586271	31586356	-	75
ath-MIR771	MI0005101	3	19670279	19670391	-	119	414			ptc-MIR166p	MI0002233	LG_V	824214	824359	-	100	349			osa-MIR395a	MI0001042	4	31586431	31586572	-
ath-MIR851	MI0005406	3	19670510	19670693	-					ptc-MIR166d	MI0002221	LG_V	824459	824563	-
																				osa-MIR395h	MI0001032	8	3292800	3292911	+	64	946
ath-MIR850	MI0005405	4	7845703	7845923	+	670	1192			ptc-MIR1446b	MI0007043	LG_XII	12244667	12244769	-	114	300			osa-MIR395i	MI0001033	8	3292975	3293073	+	62
ath-MIR863	MI0005440	4	7846593	7846895	+					ptc-MIR477a	MI0002368	LG_XII	12244883	12244967	-					osa-MIR395j	MI0001034	8	3293135	3293246	+	62
																				osa-MIR395k	MI0001035	8	3293308	3293406	+	62
ath-MIR169i	MI0000983	3	9873197	9873402	-	168	593			ptc-MIR1446a	MI0007042	LG_XII	12249331	12249435	-	115	303			osa-MIR395x	MI0013350	8	3293468	3293589	+	64
ath-MIR169j	MI0000984	3	9873570	9873790	-					ptc-MIR477b	MI0002369	LG_XII	12249550	12249634	-					osa-MIR395l	MI0001036	8	3293653	3293746	+
ath-MIR169k	MI0000985	3	9876762	9876974	-	156	578			ptc-MIR169q	MI0002267	LG_I	20793872	20793986	+	130	352			osa-MIR395m	MI0005084	4	32402927	32403046	+	131	1168
ath-MIR169l	MI0000986	3	9877130	9877340	-					ptc-MIR169w	MI0002273	LG_I	20794116	20794224	+					osa-MIR395n	MI0005085	4	32403177	32403242	+	73
																				osa-MIR395o	MI0005086	4	32403315	32403383	+	76
ath-MIR169m	MI0000987	3	9879405	9879616	-	161	586			ptc-MIR169i	MI0002259	LG_I	24674531	24674653	+	148	406			osa-MIR395p	MI0005087	4	32403459	32403526	+	76
ath-MIR169n	MI0000988	3	9879777	9879991	-					ptc-MIR169j	MI0002260	LG_I	24674801	24674937	+					osa-MIR395q	MI0005088	4	32403602	32403669	+	76
																				osa-MIR395r	MI0005092	4	32403745	32403812	+	65
ath-MIR399d	MI0001023	2	14450057	14450156	-	427				ptc-MIR169l	MI0002262	scaffold_88	607790	607932	-	162	422			osa-MIR395s	MI0001037	4	32403877	32403962	+	39
ath-MIR399e	MI0001024	2	14450583	14450691	+					ptc-MIR169m	MI0002263	scaffold_88	608094	608212	-					osa-MIR395y	MI0013351	4	32404001	32404095	+
ath-MIR395e	MI0001011	1	26276439	26276533	-	988														osa-MIR1876	MI0008280	10	4599438	4599594	+	90	771
ath-MIR395f	MI0001012	1	26277521	26277632	+															osa-MIR1862d	MI0008279	10	4599684	4599833	+	156
																				osa-MIR1884b	MI0008281	10	4599989	4600209	+
																				osa-MIR1861b	MI0008248	2	20710094	20710211	+	95	318
																				osa-MIR1861c	MI0008249	2	20710306	20710412	+
																				osa-MIR1861l	MI0008258	9	13531425	13531553	+	95	318
																				osa-MIR1861m	MI0008259	9	13531648	13531743	+
																				osa-MIR1861f	MI0008252	5	18585254	18585369	+	98	319
																				osa-MIR1861g	MI0008253	5	18585467	18585573	+
																				osa-MIR1861d	MI0008250	4	6516348	6516465	+	102	310
																				osa-MIR1861e	MI0008251	4	6516567	6516658	+
																				osa-MIR1861k	MI0008257	8	14999686	14999777	-	107	307
																				osa-MIR1861j	MI0008256	8	14999884	14999993	-
																				osa-MIR1423	MI0006963	4	19527720	19527855	+	196	499
																				osa-MIR1868	MI0008270	4	19528051	19528219	+
																				osa-MIR395w	MI0005091	9	6605291	6605359	-	216	1204
																				osa-MIR395v	MI0005090	9	6605575	6605643	-	58
																				osa-MIR395u	MI0001044	9	6605701	6605786	-	567
																				osa-MIR395t	MI0001038	9	6606353	6606495	-
																				osa-MIR156c	MI0000655	1	4662777	4662925	+	218	541
																				osa-MIR156b	MI0000654	1	4663143	4663318	+
																				osa-MIR1428e	MI0008239	3	23031478	23031587	+	289	521
																				osa-MIR1428d	MI0008238	3	23031876	23031999	+
																				osa-MIR399e	MI0001057	1	30804460	30804577	-	907
																				osa-MIR399a	MI0001053	1	30805484	30805632	+

## Sheet: < 3 kb miRNA clusters
< 3 kb miRNA clusters ARABIDOPSIS										< 3 kb miRNA clusters POPLAR										< 3 kb miRNA clusters RICE
ID	Accession	Chromosome	Start	End	Strand	bp between miRNAs	Cluster Size (bp)	non homologous miRNA clusters		ID	Accession	Chromosome	Start	End	Strand	bp between miRNAs	Cluster Size (bp)	non homologous miRNA clusters		ID	Accession	Chromosome	Start	End	Strand	bp between miRNAs	Cluster Size (bp)	non homologous miRNA clusters
ath-MIR857	MI0005434	4	7878181	7878557	-	91	575			ptc-MIR482	MI0002397	LG_VIII	8092807	8092913	+	81	271			osa-MIR166k	MI0001107	2	32429134	32429260	-	45	289
ath-MIR397b	MI0001016	4	7878648	7878756	-					ptc-MIR1448	MI0007048	LG_VIII	8092994	8093078	+					osa-MIR166h	MI0001143	2	32429305	32429423	-
ath-MIR859	MI0005436	1	22153383	22153508	+	93	315			ptc-MIR166q	MI0002234	LG_VII	3394987	3395137	-	97	351			osa-MIR395g	MI0001031	4	31585570	31585655	-	56	1002
ath-MIR774	MI0005104	1	22153601	22153698	+					ptc-MIR166f	MI0002223	LG_VII	3395234	3395338	-					osa-MIR395f	MI0001043	4	31585711	31585792	-	57
																				osa-MIR395e	MI0001030	4	31585849	31585936	-	56
ath-MIR842	MI0005398	1	22580732	22580930	+	110	666			ptc-MIR169y	MI0002275	LG_V	2520551	2520673	+	99	327			osa-MIR395d	MI0001029	4	31585992	31586079	-	51
ath-MIR846	MI0005402	1	22581040	22581398	+					ptc-MIR169ac	MI0002248	LG_V	2520772	2520878	+					osa-MIR395c	MI0001041	4	31586130	31586218	-	53
																				osa-MIR395b	MI0001028	4	31586271	31586356	-	75
ath-MIR771	MI0005101	3	19670279	19670391	-	119	414			ptc-MIR166p	MI0002233	LG_V	824214	824359	-	100	349			osa-MIR395a	MI0001042	4	31586431	31586572	-
ath-MIR851	MI0005406	3	19670510	19670693	-					ptc-MIR166d	MI0002221	LG_V	824459	824563	-
																				osa-MIR395h	MI0001032	8	3292800	3292911	+	64	946
ath-MIR850	MI0005405	4	7845703	7845923	+	670	1192			ptc-MIR1446b	MI0007043	LG_XII	12244667	12244769	-	114	300			osa-MIR395i	MI0001033	8	3292975	3293073	+	62
ath-MIR863	MI0005440	4	7846593	7846895	+					ptc-MIR477a	MI0002368	LG_XII	12244883	12244967	-					osa-MIR395j	MI0001034	8	3293135	3293246	+	62
																				osa-MIR395k	MI0001035	8	3293308	3293406	+	62
ath-MIR169i	MI0000983	3	9873197	9873402	-	168	593			ptc-MIR1446a	MI0007042	LG_XII	12249331	12249435	-	115	303			osa-MIR395x	MI0013350	8	3293468	3293589	+	64
ath-MIR169j	MI0000984	3	9873570	9873790	-					ptc-MIR477b	MI0002369	LG_XII	12249550	12249634	-					osa-MIR395l	MI0001036	8	3293653	3293746	+
ath-MIR169k	MI0000985	3	9876762	9876974	-	156	3229			ptc-MIR169q	MI0002267	LG_I	20793872	20793986	+	130	352			osa-MIR395m	MI0005084	4	32402927	32403046	+	131	1168
ath-MIR169l	MI0000986	3	9877130	9877340	-	2065				ptc-MIR169w	MI0002273	LG_I	20794116	20794224	+					osa-MIR395n	MI0005085	4	32403177	32403242	+	73
ath-MIR169m	MI0000987	3	9879405	9879616	-	161														osa-MIR395o	MI0005086	4	32403315	32403383	+	76
ath-MIR169n	MI0000988	3	9879777	9879991	-					ptc-MIR169i	MI0002259	LG_I	24674531	24674653	+	148	406			osa-MIR395p	MI0005087	4	32403459	32403526	+	76
										ptc-MIR169j	MI0002260	LG_I	24674801	24674937	+					osa-MIR395q	MI0005088	4	32403602	32403669	+	76
ath-MIR399e	MI0001024	2	14450583	14450691	+	1385	1610													osa-MIR395r	MI0005092	4	32403745	32403812	+	65
ath-MIR399f	MI0001025	2	14452076	14452193	+					ptc-MIR169l	MI0002262	scaffold_88	607790	607932	-	162	422			osa-MIR395s	MI0001037	4	32403877	32403962	+	39
										ptc-MIR169m	MI0002263	scaffold_88	608094	608212	-					osa-MIR395y	MI0013351	4	32404001	32404095	+
ath-MIR166c	MI0000203	5	2838636	2838774	+	1849	2099
ath-MIR166d	MI0000204	5	2840623	2840735	+					ptc-MIR167a	MI0002235	LG_II	3054918	3055006	-	2503	2686			osa-MIR1876	MI0008280	10	4599438	4599594	+	90	771
										ptc-MIR167b	MI0002236	LG_II	3057509	3057604	-					osa-MIR1862d	MI0008279	10	4599684	4599833	+	156
ath-MIR395b	MI0001008	1	9364458	9364557	+	2510	2708													osa-MIR1884b	MI0008281	10	4599989	4600209	+
ath-MIR395c	MI0001009	1	9367067	9367166	+					ptc-MIR478s	MI0002387	LG_VIII	11834938	11835032	+	2978	3166
										ptc-MIR478s	MI0002387	LG_VIII	11838010	11838104	+					osa-MIR1861b	MI0008248	2	20710094	20710211	+	95	318
ath-MIR395d	MI0001010	1	26273642	26273741	-	2698	2891													osa-MIR1861c	MI0008249	2	20710306	20710412	+
ath-MIR395e	MI0001011	1	26276439	26276533	-					ptc-MIR169u	MI0002271	LG_XV	7670933	7671054	+	3047	3286
										ptc-MIR169r	MI0002268	LG_XV	7674101	7674219	+					osa-MIR1861l	MI0008258	9	13531425	13531553	+	95	318
ath-MIR399d	MI0001023	2	14450057	14450156	-	427														osa-MIR1861m	MI0008259	9	13531648	13531743	+
ath-MIR399e	MI0001024	2	14450583	14450691	+					ptc-MIR159e	MI0002199	LG_XIV	3087243	3087434	+	1488	1872
										ptc-MIR159d	MI0002198	LG_XIV	3088922	3089115	+					osa-MIR1861f	MI0008252	5	18585254	18585369	+	98	319
ath-MIR395e	MI0001011	1	26276439	26276533	-	988														osa-MIR1861g	MI0008253	5	18585467	18585573	+
ath-MIR395f	MI0001012	1	26277521	26277632	+					ptc-MIR395h	MI0002322	LG_XVI	13313909	13314010	+	2850	3052
										ptc-MIR395i	MI0002323	LG_XVI	13316860	13316961	+					osa-MIR1861d	MI0008250	4	6516348	6516465	+	102	310
																				osa-MIR1861e	MI0008251	4	6516567	6516658	+
																				osa-MIR1861k	MI0008257	8	14999686	14999777	-	107	307
																				osa-MIR1861j	MI0008256	8	14999884	14999993	-
																				osa-MIR1423	MI0006963	4	19527720	19527855	+	196	499
																				osa-MIR1868	MI0008270	4	19528051	19528219	+
																				osa-MIR395w	MI0005091	9	6605291	6605359	-	216	1204
																				osa-MIR395v	MI0005090	9	6605575	6605643	-	58
																				osa-MIR395u	MI0001044	9	6605701	6605786	-	567
																				osa-MIR395t	MI0001038	9	6606353	6606495	-
																				osa-MIR156c	MI0000655	1	4662777	4662925	+	218	541
																				osa-MIR156b	MI0000654	1	4663143	4663318	+
																				osa-MIR1428e	MI0008239	3	23031478	23031587	+	289	521
																				osa-MIR1428d	MI0008238	3	23031876	23031999	+
																				osa-MIR399e	MI0001057	1	30804460	30804577	-	907
																				osa-MIR399a	MI0001053	1	30805484	30805632	+

## Sheet: < 10 kb miRNA clusters
< 10 kb clusters ARABIDOPSIS										< 10 kb clusters POPLAR										< 10 kb clusters RICE
ID	Accession	Chromosome	Start	End	Strand	bp between miRNAs	Cluster Size (bp)	non-homologous miRNA clusters		ID	Accession	Chromosome	Start	End	Strand	bp between miRNAs	Cluster Size (bp)	non-homologous miRNA clusters		ID	Accession	Chromosome	Start	End	Strand	bp between miRNAs	Cluster Size (bp)	non-homologous miRNA clusters
ath-MIR857	MI0005434	4	7878181	7878557	-	91	7277			ptc-MIR482	MI0002397	LG_VIII	8092807	8092913	+	81	271			osa-MIR166k	MI0001107	2	32429134	32429260	-	45	289
ath-MIR397b	MI0001016	4	7878648	7878756	-	6491				ptc-MIR1448	MI0007048	LG_VIII	8092994	8093078	+					osa-MIR166h	MI0001143	2	32429305	32429423	-
ath-MIR841	MI0005397	4	7885247	7885458	-
										ptc-MIR166q	MI0002234	LG_VII	3394987	3395137	-	97	351			osa-MIR395g	MI0001031	4	31585570	31585655	-	56	1002
ath-MIR859	MI0005436	1	22153383	22153508	+	93	315			ptc-MIR166f	MI0002223	LG_VII	3395234	3395338	-					osa-MIR395f	MI0001043	4	31585711	31585792	-	57
ath-MIR774	MI0005104	1	22153601	22153698	+															osa-MIR395e	MI0001030	4	31585849	31585936	-	56
										ptc-MIR169y	MI0002275	LG_V	2520551	2520673	+	99	327			osa-MIR395d	MI0001029	4	31585992	31586079	-	51
ath-MIR842	MI0005398	1	22580732	22580930	+	110	666			ptc-MIR169ac	MI0002248	LG_V	2520772	2520878	+					osa-MIR395c	MI0001041	4	31586130	31586218	-	53
ath-MIR846	MI0005402	1	22581040	22581398	+															osa-MIR395b	MI0001028	4	31586271	31586356	-	75
										ptc-MIR166p	MI0002233	LG_V	824214	824359	-	100	349			osa-MIR395a	MI0001042	4	31586431	31586572	-
ath-MIR771	MI0005101	3	19670279	19670391	-	119	414			ptc-MIR166d	MI0002221	LG_V	824459	824563	-
ath-MIR851	MI0005406	3	19670510	19670693	-															osa-MIR395h	MI0001032	8	3292800	3292911	+	64	946
										ptc-MIR1446b	MI0007043	LG_XII	12244667	12244769	-	114	4967			osa-MIR395i	MI0001033	8	3292975	3293073	+	62
ath-MIR850	MI0005405	4	7845703	7845923	+	670	1192			ptc-MIR477a	MI0002368	LG_XII	12244883	12244967	-	4364				osa-MIR395j	MI0001034	8	3293135	3293246	+	62
ath-MIR863	MI0005440	4	7846593	7846895	+					ptc-MIR1446a	MI0007042	LG_XII	12249331	12249435	-	115				osa-MIR395k	MI0001035	8	3293308	3293406	+	62
										ptc-MIR477b	MI0002369	LG_XII	12249550	12249634	-					osa-MIR395x	MI0013350	8	3293468	3293589	+	64
ath-MIR169i	MI0000983	3	9873197	9873402	-	168	6794													osa-MIR395l	MI0001036	8	3293653	3293746	+
ath-MIR169j	MI0000984	3	9873570	9873790	-	2972				ptc-MIR169q	MI0002267	LG_I	20793872	20793986	+	130	352
ath-MIR169k	MI0000985	3	9876762	9876974	-	156				ptc-MIR169w	MI0002273	LG_I	20794116	20794224	+					osa-MIR395m	MI0005084	4	32402927	32403046	+	131	1168
ath-MIR169l	MI0000986	3	9877130	9877340	-	2065														osa-MIR395n	MI0005085	4	32403177	32403242	+	73
ath-MIR169m	MI0000987	3	9879405	9879616	-	161				ptc-MIR169i	MI0002259	LG_I	24674531	24674653	+	148	406			osa-MIR395o	MI0005086	4	32403315	32403383	+	76
ath-MIR169n	MI0000988	3	9879777	9879991	-					ptc-MIR169j	MI0002260	LG_I	24674801	24674937	+					osa-MIR395p	MI0005087	4	32403459	32403526	+	76
																				osa-MIR395q	MI0005088	4	32403602	32403669	+	76
ath-MIR399e	MI0001024	2	14450583	14450691	+	1385	1610			ptc-MIR169l	MI0002262	scaffold_88	607790	607932	-	162	422			osa-MIR395r	MI0005092	4	32403745	32403812	+	65
ath-MIR399f	MI0001025	2	14452076	14452193	+					ptc-MIR169m	MI0002263	scaffold_88	608094	608212	-					osa-MIR395s	MI0001037	4	32403877	32403962	+	39
																				osa-MIR395y	MI0013351	4	32404001	32404095	+
ath-MIR166c	MI0000203	5	2838636	2838774	+	1849	2099			ptc-MIR167a	MI0002235	LG_II	3054918	3055006	-	2503	2686
ath-MIR166d	MI0000204	5	2840623	2840735	+					ptc-MIR167b	MI0002236	LG_II	3057509	3057604	-					osa-MIR1876	MI0008280	10	4599438	4599594	+	90	771
																				osa-MIR1862d	MI0008279	10	4599684	4599833	+	156
ath-MIR395b	MI0001008	1	9364458	9364557	+	2510	2708			ptc-MIR478s	MI0002387	LG_VIII	11834938	11835032	+	2978	3166			osa-MIR1884b	MI0008281	10	4599989	4600209	+
ath-MIR395c	MI0001009	1	9367067	9367166	+					ptc-MIR478s	MI0002387	LG_VIII	11838010	11838104	+
																				osa-MIR1861b	MI0008248	2	20710094	20710211	+	95	318
ath-MIR395d	MI0001010	1	26273642	26273741	-	2698	2891			ptc-MIR169u	MI0002271	LG_XV	7670933	7671054	+	3047	3286			osa-MIR1861c	MI0008249	2	20710306	20710412	+
ath-MIR395e	MI0001011	1	26276439	26276533	-					ptc-MIR169r	MI0002268	LG_XV	7674101	7674219	+
																				osa-MIR1861l	MI0008258	9	13531425	13531553	+	95	4384
ath-MIR845b	MI0005444	4	12214079	12214177	-	3239	3499			ptc-MIR169ad	MI0002249	LG_VII	6117530	6117630	-	3701	3918			osa-MIR1861m	MI0008259	9	13531648	13531743	+	3867
ath-MIR845a	MI0005401	4	12217416	12217578	-					ptc-MIR169x	MI0002274	LG_VII	6121331	6121448	-					osa-MIR1858a	MI0008240	9	13535610	13535809	+
ath-MIR398b	MI0001018	5	4691025	4691140	+	3557	3786			ptc-MIR159f	MI0002200	LG_XIV	3082321	3082521	+	4722	6794			osa-MIR1861f	MI0008252	5	18585254	18585369	+	98	319
ath-MIR398c	MI0001019	5	4694697	4694811	+					ptc-MIR159e	MI0002199	LG_XIV	3087243	3087434	+	1488				osa-MIR1861g	MI0008253	5	18585467	18585573	+
										ptc-MIR159d	MI0002198	LG_XIV	3088922	3089115	+
ath-MIR1887	MI0008304	4	11370274	11370336	+	5039	5218													osa-MIR1861d	MI0008250	4	6516348	6516465	+	102	310
ath-MIR867	MI0005445	4	11375375	11375492	+					ptc-MIR395g	MI0002321	LG_XVI	13309809	13309910	+	3999	15373			osa-MIR1861e	MI0008251	4	6516567	6516658	+
										ptc-MIR395h	MI0002322	LG_XVI	13313909	13314010	+	2850
ath-MIR162a	MI0000194	5	2634906	2635045	-	6382	6769			ptc-MIR395i	MI0002323	LG_XVI	13316860	13316961	+	8120				osa-MIR1861k	MI0008257	8	14999686	14999777	-	107	307
ath-MIR834	MI0005390	5	2641427	2641675	-					ptc-MIR395j	MI0002324	LG_XVI	13325081	13325182	+					osa-MIR1861j	MI0008256	8	14999884	14999993	-
ath-MIR447c	MI0002409	4	1523304	1523501	-	4631	12355			ptc-MIR395c	MI0002317	LG_VI	7807379	7807479	+	4021	4221			osa-MIR1423	MI0006963	4	19527720	19527855	+	196	499
ath-MIR447a	MI0002407	4	1528132	1528368	-	7056				ptc-MIR395d	MI0002318	LG_VI	7811500	7811600	+					osa-MIR1868	MI0008270	4	19528051	19528219	+
ath-MIR447b	MI0002408	4	1535424	1535659	-
										ptc-MIR171m	MI0007033	LG_XII	2281783	2281883	-	4114	4314			osa-MIR395w	MI0005091	9	6605291	6605359	-	216	1204
ath-MIR854c	MI0005414	5	11855326	11855546	+	9403	9843			ptc-MIR171n	MI0007034	LG_XII	2285997	2286097	-					osa-MIR395v	MI0005090	9	6605575	6605643	-	58
ath-MIR854a	MI0005412	5	11864949	11865169	+															osa-MIR395u	MI0001044	9	6605701	6605786	-	567
										ptc-MIR399h	MI0002345	LG_XII	13155212	13155343	-	4367	4605			osa-MIR395t	MI0001038	9	6606353	6606495	-
ath-MIR399d	MI0001023	2	14450057	14450156	-	427				ptc-MIR399i	MI0002346	LG_XII	13159710	13159817	-
ath-MIR399e	MI0001024	2	14450583	14450691	+															osa-MIR156c	MI0000655	1	4662777	4662925	+	218	541
										ptc-MIR169aa	MI0002246	LG_XVIII	13370671	13370779	-	4726	13800			osa-MIR156b	MI0000654	1	4663143	4663318	+
ath-MIR395e	MI0001011	1	26276439	26276533	-	988				ptc-MIR169n	MI0002264	LG_XVIII	13375505	13375611	-	5427
ath-MIR395f	MI0001012	1	26277521	26277632	+					ptc-MIR169z	MI0002276	LG_XVIII	13381038	13381155	-	3211				osa-MIR1428e	MI0008239	3	23031478	23031587	+	289	521
										ptc-MIR169g	MI0002257	LG_XVIII	13384366	13384471	-					osa-MIR1428d	MI0008238	3	23031876	23031999	+
										ptc-MIR395f	MI0002320	LG_XVI	13302930	13303042	-	5599	5823			osa-MIR169j	MI0001125	9	19788380	19788504	+	3148	3427
										ptc-MIR395e	MI0002319	LG_XVI	13308641	13308753	-					osa-MIR169k	MI0001126	9	19791652	19791807	+
										ptc-MIR169ae	MI0002250	LG_X	6859432	6859538	-	7521	7733			osa-MIR399h	MI0001060	5	26224672	26224770	+	3219	3422
										ptc-MIR169af	MI0002251	LG_X	6867059	6867165	-					osa-MIR399k	MI0001063	5	26227989	26228094	+
																				osa-MIR169o	MI0001130	11	6076996	6077168	-	3552	3900
																				osa-MIR169n	MI0001129	11	6080720	6080896	-
																				osa-MIR167a	MI0000676	12	25443203	25443343	+	3670	3929
																				osa-MIR167h	MI0001113	12	25447013	25447132	+
																				osa-MIR172b	MI0001140	1	43250584	43250821	-	4025	4513
																				osa-MIR806a	MI0005210	1	43254846	43255097	-
																				osa-MIR169i	MI0001124	8	26670306	26670413	+	4093	14446
																				osa-MIR169h	MI0001123	8	26674506	26674627	+	6427
																				osa-MIR169m	MI0001128	8	26681054	26681191	+	3454
																				osa-MIR169l	MI0001127	8	26684645	26684752	+	107
																				osa-MIR169q	MI0001132	8	26684645	26684752	-
																				osa-MIR443	MI0001708	3	29972009	29972156	+	6178	6451
																				osa-MIR171f	MI0001137	3	29978334	29978460	+
																				osa-MIR159c	MI0001094	1	6552850	6553046	-	7512	7896
																				osa-MIR159d	MI0001095	1	6560558	6560746	-
																				osa-MIR172c	MI0001141	7	13109791	13109901	-	8939	9249
																				osa-MIR820b	MI0005264	7	13118840	13119040	-
																				osa-MIR399e	MI0001057	1	30804460	30804577	-	907
																				osa-MIR399a	MI0001053	1	30805484	30805632	+
