# Supplementary material for: Plant polycistronic precursors containing non-homologous microRNAs target transcripts encoding functionally related proteins
Source: Genome Biol. 2009 Dec 1;10(12):R136. doi: 10.1186/gb-2009-10-12-r136 (PMC2812943; doi:10.1186/gb-2009-10-12-r136)
Supplement: Additional data file 4 — Targets predicted for Arabidopsis non-homologous polycistronic miRNA clusters. [file gb-2009-10-12-r136-S4.XLS]

## Sheet: Legend
Detailed list of all targets predicted for Arabidopsis non-homologous polycistronic miRNA clusters.
This analysis is based on the ASRP database [39- 41]. Three sheets are provided, respectively for Ath-MIR859-774, Ath-MIR397b-857 and Ath-MIR842-846 targets (as no target has been validated for the other putative polycistronic non-homologous miRNA clusters). For each target, ID and predicted gene function are provided, as well as the miRNA isoform targeting the genes, sequence of the target regio…

## Sheet: ath-MIR859-774 targets
ath-MIR859-774 targets
			Target sites
			sequence	coordinates
ID	gene function	miRNA loci		transcript	genome	ESTs number	expression in dcl1-7mutant	MPSS- PARE
		miR859	AAACUGAAGUGUUGUCUCUCU
At1g11810	F-Box	a	5'TTTGACTTCACAAGAGAGAGT3'	615-635	1 : 3990430 - 3990450	1
At1g24793	F-Box	a	5'TTTGATTTTACAACAGAGACA3'	2226-2246	1 : 8770477 - 8770497	43
At1g24880	F-Box	a	5'TTTGATTTTACAACAGAGACA3'	2166-2186	1 : 8784856 - 8784876	1
At1g25054	F-Box	a	5'TTTGATTTTACAACAGAGACA3'	2298-2318	1 : 8807385 - 8807405	0
At1g25141	F-Box	a	5'TTTGATTTTACAACAGAGACA3'	2226-2246	1 : 8821763 - 8821783	35
At1g25210	F-Box	a	5'TTTGATTTTACAACAGAGACA3'	2316-2336	1 : 8836141 - 8836161	21
At1g32140	F-Box	a	5'TTTGATTTTACAACCGAGAGA3'	1215-1235	1 : 11564252 - 11564272	0
At1g67450	F-Box	a	5'TTTGATTTTACAAGAGAGAGA3'	651-671	1 : 25270476 - 25270496	0	up regulated
At2g04920	F-Box	a	5'TTTGATTTTACAATGGAGAGA3'	666-686	2 : 1726800 - 1726820	0	up regulated
At2g18780	F-Box	a	5'TTTGATTTCACAACGGAGAGA3'	734-754	2 : 8144573 - 8144593	2
At2g24510	F-Box	a	5'TTTGATTTCACAAGGGAGAGA3'	417-437	2 : 10412108 - 10412128	1
At2g27520	F-Box	a	5'TTTGATTTCACAACAGAGACA3'	603-623	2 : 11769741 - 11769761	1
At3g13820	F-Box	a	5'TTTGATTATACAACAGAGAGA3'	720-740	3 : 4550342 - 4550362	2	up regulated
At3g13830	F-Box	a	5'TTTGACTTCACGACGGAGAGT3'	684-704	3 : 4554633 - 4554653	0
At3g16820	F-Box	a	5'TTTGATTTTACAACAGAGAGA3'	507-527	3 : 5728745 - 5728765	0
At3g16880	F-Box	a	5'TTTGATTTTACAACAGAGAGA3'	657-677	3 : 5767395 - 5767415	0	up regulated
At3g17265	F-Box	a	5'TTTGATTTCACAACAGAGAGA3'	612-632	3 : 5900217 - 5900237	0
At3g17280	F-Box	a	5'TTTGATTTTGCAACGGAGAGA3'	666-686	3 : 5904124 - 5904144	0
At3g17540	F-Box	a	5'TTTGATTTCAAGACAGAGAGA3'	684-704	3 : 6003472 - 6003492	0
At3g17570	F-Box	a	5'TTTGATTTCGCAACAGAGAGA3'	654-674	3 : 6010066 - 6010086	0
At3g19880	F-Box	a	5'TTTGATTTTACGGCAGAGAGA3'	657-677	3 : 6912097 - 6912117	1
At3g20710	F-Box	a	5'TTTGATTTTACAAGAGAGAGA3'	660-680	3 : 7238576 - 7238596	0
At3g21170	F-Box	a	5'TTTGATTTCTCAACAGAGAGA3'	720-740	3 : 7420701 - 7420721	0
At3g22350	F-Box	a	5'TTTGATTTTACAACAGAGAGA3'	669-689	3 : 7902580 - 7902600	0
At3g22700	F-Box	a	5'TTTGACTTTAAAACAGAGAGA3'	675-695	3 : 8025479 - 8025499	1	up regulated
At3g22710	F-Box	a	5'TTTGATTTTACAACAGAGAGA3'	501-521	3 : 8026801 - 8026821	0
At3g22720	F-Box	a	5'TTTGATTTTACAACAGAGCGA3'	690-710	3 : 8029657 - 8029677	0
At3g24580	F-Box	a	5'TTTGATTTCACAAGAGAGAGA3'	693-713	3 : 8969861 - 8969881	0
At3g49510	F-Box	a	5'TTTGATTTTACAACAGAGAGA3'	742-762	3 : 18365568 - 18365588	4		yes
At3g49520	F-Box	a	5'TTTGATTTCACAACCGAGAGA3'	693-713	3 : 18371261 – 18371281	0
At4g33290	F-Box	a	5'TTTGATTTTACAAGAGAGAGA3'	693-713	4 : 16050269 - 16050289	2
At5g36200	F-Box	a	5'TTTGACTTTACAACAGAGAGA3'	735-755	5 : 14262070 - 14262090	0
At5g36730	F-Box	a	5'TTTGATTTTACAACAGAGAGA3'	717-737	5 : 14454263 - 14454283	0
At5g36820	F-Box	a	5'TTTGATTTTACAACAGAGAGA3'	717-737	5 : 14513563 - 14513583	0
At5g42460	F-Box	a	5'TTCGATTTCACAACAGAGAAA3'	675-696	5 : 16997698 – 16997719	7
in yellow: common putative targets of miR859 and miR774
			Target sites
			sequence	coordinates
ID	gene function	miRNA loci		transcript	genome	ESTs number	expression in dcl1-7mutant	MPSS- PARE
		miR774	CUACCGGUAUACCCAUUGGUU
At3g17265	F-Box	a	5'GAUGAAUAUAUGGGUGACCAA3'	746-766	3 : 5900351 - 5900371	0
At3g17490	F-Box	a	5'GAUGGAUAUAUGGGUGACCAA3'	803-823	3 : 5985635 - 5985655	0	up regulated
At3g19890	F-Box	a	5'GAUGGCCAUAUGGGUAACCAC3'	788-808	3 : 6915703 - 6915723	1	up regulated	yes
At3g22700	F-Box	a	5'GAUGGAGAUAUGGAUAACCAA3'	803-823	3 : 8025607 - 8025627	1	up regulated
At3g22720	F-Box	a	5'GAUGGAGAUAUGGAUAACCAA3'	815-835	3 : 8029782 - 8029802	0

## Sheet: ath-MIR397b-857 targets
ath-MIR397b-857 targets
			Target sites
			sequence	coordinates
ID	gene function	miRNA loci		transcript	genome	ESTs number	expression in dcl1-7mutant	MPSS- PARE
		miR857	UAUGUGGAAGUUGUAUGUUUU
AT3G09220	Laccase	a	5'ACACACCUUCAACGUACAAAA3'	145-165	3 : 2827243 - 2827263	7		yes
			Target sites
			sequence	coordinates
ID	gene function	miRNA loci		transcript	genome	ESTs number	expression in dcl1-7mutant	MPSS- PARE
		miR397b	GUAGUUGCUACGUGAGUUACU
AT2G29130	Laccase	a,b	5'AAUCAAUGCUGCACUCAAUGA3'	680-700	2 : 12533280 - 12533300	4
AT2G38080	Laccase (IRX12)	a	5'AGUCAACGCUGCACUUAAUGA3'	746-766	2 : 15943197 - 15943217	21	highly up regulated	yes
AT5G60020	Laccase	a	5'AAUCAAUGCUGCACUUAAUGA3'	741-761	5 : 24186293 - 24186313	7	highly up regulated	yes

## Sheet: ath-MIR842-846 targets
ath-MIR842-846 targets
			Target sites
			sequence	coordinates
ID	gene function	miRNA loci		transcript	genome	ESTs number	expression in dcl1-7mutant	MPSS- PARE
		miR842	CCUACUGCCUAGACUGGUACU
At5g38550	JR/MBP	a	5'GGAUGAUGGAUCUGAACAUGA3'	158-179	5 : 15450521 - 15450542	18		yes
			Target sites
			sequence	coordinates
ID	gene function	miRNA loci		transcript	genome	ESTs number	expression in dcl1-7mutant	MPSS- PARE
		miR846	UUAAGUUCGUGAAGUUAAGUU
At1g52050	JR/MBP	a	5'GATGCAAGCACTCCAATTCAA3'	345-365	1 : 19359470 - 19359490	8
At1g52060	JR/MBP	a	5'GATGCAAGCACTTGAATTCAA3'	266-286	1 : 19363146 - 19363166	2
At1g52070	JR/MBP	a	5'GATGCAAGCACTTGAATTCAA3'	353-373	1 : 19369476 - 19369496	26
At1g52130	JR/MBP	a	5'CATTCAAGCACTGCAATTCAA3'	719-739	1 : 19405208 - 19405228	0
At1g57570	JR/MBP	a	5'CATTCAAGGACTTCAATTCAA3'	452-472	1 : 21326177 - 21326197	2
At1g60110	JR/MBP	a	5'GATTAAAGGACTTCAATTCAA3'	278-298	1 : 22172526 - 22172546	0
At2g25980	JR/MBP	a	5'GATCCAAGCACTTCAATTCGA3'	316-336	2 : 11085414 - 11085434	12
At5g28520	JR/MBP	a	5'GATCCAAGCACTTAAATTCAA3'	263-283	5 : 10493479 - 10493499	2	slightly upregulated
At5g49850	JR/MBP	a	5'CATTCAAGCACTTCGATTCAG3'	787-807	5 : 20278406 - 20278426	3		yes
At5g49870	JR/MBP	a	5'GATTGAAGCACTTCAATTTAA3'	272-292	5 : 20287804 - 20287824	4
