# Supplementary material for: Plant polycistronic precursors containing non-homologous microRNAs target transcripts encoding functionally related proteins
Source: Genome Biol. 2009 Dec 1;10(12):R136. doi: 10.1186/gb-2009-10-12-r136 (PMC2812943; doi:10.1186/gb-2009-10-12-r136)
Supplement: Additional data file 5 — Primers used in this study. [file gb-2009-10-12-r136-S5.XLS]

## Sheet: Legend
List of primers.
For all primers, the name, orientation and sequence are provided.
For all primers used in real-time RT-PCR, Tm and efficiencies are indicated.
Primers were used to amplify: GFP, selected Ath-miR859 and Ath-miR774 targets (see Results), a set of real-time RT-PCR reference genes [72] validated using Genorm software [73] (see Methods), ACTIN for semi-quantitative RT-PCR experiments, and Arabidopsis non-homologous polycistronic miRNA clusters.

## Sheet: List of primers
		Name	Orientation	Sequence (5' - 3')			Tm	efficiency
real-time RT-PCR	GFP		fw	TCAAGGAGGACGGAAACATC			60	0.92
			rev	AAAGGGCAGATTGTGTGGAC			60
	miR859 target	At3g49510	for	TGAAGAGAGCAACGAAAGCA			60	0.93
			rev	GCAAACACGGTCCAAATCTC			60
		At3g13820	for	CAGAGTGGGATGTATGGTCTGT			60	0.94
			rev	TCAACCGGAAAACCAGTG			60
	miR774 target	AT3G19890	for	GCGGCGTATCCTTAAATGGAA			60	0.95
			rev	CTCCACAACACCTCATTGGA			60
	Reference genes (based on Czechowski et al., 2005)	AT1G13320	fw	TAACGTGGCCAAAATGATGC			60	0.94
			rev	GTTCTCCACAACCGCTTGGT			60
		AT4G26410	fw	GAGCTGAAGTGGCTTCCATGAC			60	0.95
			rev	GGTCCGACATACCCATGATCC			60
		AT5G15710	fw	TTTCGGCTGAGAGGTTCGAGT			60	0.954
			rev	GATTCCAAGACGTAAAGCAGATCAA			60
	miRNA detection in organs	Ath-MIR397b-857	fw	TGATTCGATGTATCTGGAGTGG
			rev	AAGCTCATTGCACATTGCTC
		Ath-MIR859-774	fw	TTGCTCGTAGATTGCTTGGA
			rev	TTGACCAAAATCGTAAGCATTG
		Ath-MIR850-863	fw	AGAGGAGATCTGACAACTGGAA
			rev	GCAAGTAATCAAACCCGTCA
		Ath-MIR851-771	fw	AGCCCTCACAATGATCTCAA
			rev	TGAAACAGCTCTCCTCTCCA
		At3g18780 (Actin2R)	fw	GCACCCTGTTCTTCTTACCG
			rev	AACCCTCGTAGATTGGCACA
	Amplification of full lenght pri-MIR	Ath-MIR397b-857	fw	CCCACACTGTATATTCTGAAACTGA
			rev	GAATCTACAGCCCCCAAAAA
		Ath-MIR859-774	fw	GATTGAAGCGGAAAAATGGA
			rev	TCCAAGCAATCTACGAGCAA
		Ath-MIR850-863	fw	GACCACCGAGTTCAGTTTCC
			rev	CCCGTCAGCTTCCAGATAAG
		Ath-MIR851-771	fw	TGAAACAGCTCTCCTCTCCAA
			rev	TACGAAATGGGCATGTGAAA
	miRNA probe	Anti-miR859		TTTGACTTCACAACAGAGAGA
		Anti-miR774		GATGGCCATATGGGTAACCAA
